# Supplementary material for: Revision of the genus Hoplodrina Boursin, 1937 (Lepidoptera, Noctuidae, Xyleninae). I. Hoplodrina octogenaria (Goeze, 1781) and its sister species H. alsinides (Costantini, 1922) sp. rev. in Europe
Source: Zookeys. 2020 Apr 16;927:75–97. doi: 10.3897/zookeys.927.51142 (PMC7180165; doi:10.3897/zookeys.927.51142)
Supplement: XML Treatment for Hoplodrina octogenaria [file zookeys.927.51142-treatment1.xml]

<!DOCTYPE tp:taxon-treatment
  PUBLIC "-//TaxonX//DTD Taxonomic Treatment Publishing DTD v0 20100105//EN" "tax-treatment-NSO.dtd">
<tp:taxon-treatment xmlns:tp="http://www.plazi.org/taxpub"><tp:treatment-meta><kwd-group><label>Taxon classification</label><kwd><named-content xmlns:xlink="http://www.w3.org/1999/xlink" content-type="kingdom">Animalia</named-content></kwd><kwd><named-content xmlns:xlink="http://www.w3.org/1999/xlink" content-type="order">Lepidoptera</named-content></kwd><kwd><named-content xmlns:xlink="http://www.w3.org/1999/xlink" content-type="family">Noctuidae</named-content></kwd></kwd-group><mixed-citation publication-type="journal"><person-group><name><surname>Huemer</surname><given-names>Peter</given-names></name><name><surname>Haxaire</surname><given-names>Jean</given-names></name><name><surname>Lee</surname><given-names>Kyung Min</given-names></name><name><surname>Mutanen</surname><given-names>Marko</given-names></name><name><surname>Pekarsky</surname><given-names>Oleg</given-names></name><name><surname>Scalercio</surname><given-names>Stefano</given-names></name><name><surname>Ronkay</surname><given-names>László</given-names></name></person-group><article-title>Revision of the genus <italic><tp:taxon-name><tp:taxon-name-part taxon-name-part-type="genus" reg="Hoplodrina">Hoplodrina</tp:taxon-name-part></tp:taxon-name></italic> Boursin, 1937 (<tp:taxon-name><tp:taxon-name-part taxon-name-part-type="order">Lepidoptera</tp:taxon-name-part></tp:taxon-name>, <tp:taxon-name><tp:taxon-name-part taxon-name-part-type="family">Noctuidae</tp:taxon-name-part></tp:taxon-name>, <tp:taxon-name><tp:taxon-name-part taxon-name-part-type="subfamily">Xyleninae</tp:taxon-name-part></tp:taxon-name>). I. <italic><tp:taxon-name><tp:taxon-name-part taxon-name-part-type="genus" reg="Hoplodrina">Hoplodrina</tp:taxon-name-part> <tp:taxon-name-part taxon-name-part-type="species" reg="octogenaria">octogenaria</tp:taxon-name-part></tp:taxon-name></italic> (Goeze, 1781) and its sister species <italic><tp:taxon-name><tp:taxon-name-part taxon-name-part-type="genus" reg="Hoplodrina">H.</tp:taxon-name-part> <tp:taxon-name-part taxon-name-part-type="species" reg="alsinides">alsinides</tp:taxon-name-part></tp:taxon-name></italic> (Costantini, 1922) sp. rev. in Europe</article-title><source>Zookeys</source><day>16</day><month>4</month><year>2020</year><volume>927</volume><fpage>75</fpage><lpage>97</lpage><pub-id pub-id-type="doi">10.3897/zookeys.927.51142</pub-id></mixed-citation></tp:treatment-meta><tp:nomenclature><tp:taxon-name><object-id xmlns:xlink="http://www.w3.org/1999/xlink" content-type="arpha" xlink:type="simple">3540032F-079A-5F5F-A0F2-2997C2DC4AE5</object-id>
            <tp:taxon-name-part taxon-name-part-type="genus" reg="Hoplodrina">Hoplodrina</tp:taxon-name-part>
            <tp:taxon-name-part taxon-name-part-type="species" reg="octogenaria">octogenaria</tp:taxon-name-part>
          </tp:taxon-name><tp:taxon-authority>(Goeze, 1781)</tp:taxon-authority><xref ref-type="fig" rid="F2">Figs 11–20</xref><xref ref-type="fig" rid="F4">, 23</xref><xref ref-type="fig" rid="F4">, 24</xref><xref ref-type="fig" rid="F5">, 27</xref><xref ref-type="fig" rid="F5">, 28</xref><tp:nomenclature-citation-list><tp:nomenclature-citation><tp:taxon-name><tp:taxon-name-part taxon-name-part-type="genus" reg="Phalaena">Phalaena</tp:taxon-name-part> <tp:taxon-name-part taxon-name-part-type="subgenus" reg="Noctua">Noctua</tp:taxon-name-part> <tp:taxon-name-part taxon-name-part-type="species" reg="octogenaria">octogenaria</tp:taxon-name-part></tp:taxon-name><comment> Goeze, 1781, Entomologische Beyträge zu des Ritter Linné zwölften Ausgabe des Natursystems 3(3): 227. Type-locality: Germany, Bayern, Landshut. Neotype: male, in coll. <named-content xmlns:xlink="http://www.w3.org/1999/xlink" content-type="dwc:institutional_code" xlink:type="simple">TLMF</named-content>, here designated. </comment></tp:nomenclature-citation><tp:nomenclature-citation><tp:taxon-name><tp:taxon-name-part taxon-name-part-type="genus" reg="Phalaena">Phalaena</tp:taxon-name-part> <tp:taxon-name-part taxon-name-part-type="subgenus" reg="Noctua">Noctua</tp:taxon-name-part> <tp:taxon-name-part taxon-name-part-type="species" reg="alsines">alsines</tp:taxon-name-part></tp:taxon-name><comment> Brahm, 1791, Handbuch der Ökonomischen Insektengeschichte in Form eines Kalenders bearbeitet 2: 114. Type-locality: no locality given [Germany]; </comment></tp:nomenclature-citation><tp:nomenclature-citation><tp:taxon-name>
                <tp:taxon-name-part taxon-name-part-type="genus" reg="Noctua">Noctua</tp:taxon-name-part> <tp:taxon-name-part taxon-name-part-type="species" reg="sordida">sordida</tp:taxon-name-part></tp:taxon-name><comment>Haworth, 1809, <tp:taxon-name><tp:taxon-name-part taxon-name-part-type="order">Lepidoptera</tp:taxon-name-part></tp:taxon-name> Britannica; sistens Digestionem novam Insectorum Lepidopterorum quae in Magna Britannia Reperiuntur, Larvarum Pabulo, Temporeque Pascendi; Expansione Alarum; Mensibusque Volandi; Synonymis atque Locis Observationibusque Variis 2: 207. Type-locality: Great Britain;</comment></tp:nomenclature-citation><tp:nomenclature-citation><tp:taxon-name>
                <tp:taxon-name-part taxon-name-part-type="genus" reg="Caradrina">Caradrina</tp:taxon-name-part> <tp:taxon-name-part taxon-name-part-type="species" reg="sericea">sericea</tp:taxon-name-part></tp:taxon-name><comment>Speyer, 1867, Entomologische Zeitung herausgegeben von dem Entomologischen Vereine zu Stettin 28: 73. Type-locality: [Netherlands] Amsterdam;</comment></tp:nomenclature-citation></tp:nomenclature-citation-list></tp:nomenclature><tp:treatment-sec sec-type="Neotype designation" id="SECID0EU4AE"><title>Neotype designation.</title><p>Neotype of <italic>Phalaena <tp:taxon-name><tp:taxon-name-part taxon-name-part-type="genus" reg="Noctua">Noctua</tp:taxon-name-part></tp:taxon-name><tp:taxon-name><tp:taxon-name-part taxon-name-part-type="genus" reg="Caradrina"/><tp:taxon-name-part taxon-name-part-type="species" reg="alsines">alsines</tp:taxon-name-part></tp:taxon-name></italic> Brahm, 1791 (Fig. <xref ref-type="fig" rid="F2">11</xref>): Male, “Landshut/Bay. | Roβberg | 1.7.1972 | coll.-Nr. 960C | Reiser”, “<named-content xmlns:xlink="http://www.w3.org/1999/xlink" content-type="dwc:institutional_code" xlink:type="simple">TLMF</named-content> | Innsbruck | H.Kolbeck | 2014-032” (coll. <named-content xmlns:xlink="http://www.w3.org/1999/xlink" content-type="dwc:institutional_code" xlink:type="simple">TLMF</named-content>).</p></tp:treatment-sec><tp:treatment-sec><!--Section generated to contain objects referenced in tp:taxon-treatment.--><fig id="F2" position="float" orientation="portrait"><object-id xmlns:xlink="http://www.w3.org/1999/xlink" content-type="doi" xlink:type="simple">10.3897/zookeys.927.51142.figure11-20</object-id><object-id xmlns:xlink="http://www.w3.org/1999/xlink" content-type="arpha" xlink:type="simple">CE2CF021-C84C-5A69-A401-3CF29A8D4A66</object-id><label>Figure 11–20.</label><caption><p><italic><tp:taxon-name><tp:taxon-name-part taxon-name-part-type="genus" reg="Hoplodrina">Hoplodrina</tp:taxon-name-part> <tp:taxon-name-part taxon-name-part-type="species" reg="octogenaria">octogenaria</tp:taxon-name-part></tp:taxon-name></italic> (Goeze, 1781), adults in dorsal view. <bold>11</bold> Neotype male, Germany, Bayern <bold>12</bold> male, Austria, Carinthia <bold>13</bold> male, Italy, South Tyrol, Sesvenna Mts. <bold>14</bold> male, Italy, South Tyrol, Sesvenna Mts. <bold>15</bold> male, Hungary, Vas County <bold>16</bold> female, Hungary, Pest County <bold>17</bold> female, Austria, Wien <bold>18</bold> female, Hungary, Pest County <bold>19</bold> female, Austria, Burgenland <bold>20</bold> female, Austria, Wien.</p></caption><graphic xmlns:xlink="http://www.w3.org/1999/xlink" xlink:href="zookeys-927-075-g002.jpg" position="float" orientation="portrait" xlink:type="simple" id="oo_400857.jpg"><uri content-type="original_file" xlink:type="simple">https://binary.pensoft.net/fig/400857</uri></graphic></fig><fig id="F4" position="float" orientation="portrait"><object-id xmlns:xlink="http://www.w3.org/1999/xlink" content-type="doi" xlink:type="simple">10.3897/zookeys.927.51142.figures23-24</object-id><object-id xmlns:xlink="http://www.w3.org/1999/xlink" content-type="arpha" xlink:type="simple">7B40FC64-0C24-5D30-AF38-E8C02795C27D</object-id><label>Figures 23, 24.</label><caption><p><italic><tp:taxon-name><tp:taxon-name-part taxon-name-part-type="genus" reg="Hoplodrina">Hoplodrina</tp:taxon-name-part> <tp:taxon-name-part taxon-name-part-type="species" reg="octogenaria">octogenaria</tp:taxon-name-part></tp:taxon-name></italic> (Goeze, 1781), male genitalia. <bold>23A, B</bold> Austria, North Tyrol, slide No.: OP1407 <bold>24A, B</bold> Italy, South Tyrol, slide No.: OP1412.</p></caption><graphic xmlns:xlink="http://www.w3.org/1999/xlink" xlink:href="zookeys-927-075-g004.jpg" position="float" orientation="portrait" xlink:type="simple" id="oo_400859.jpg"><uri content-type="original_file" xlink:type="simple">https://binary.pensoft.net/fig/400859</uri></graphic></fig><fig id="F5" position="float" orientation="portrait"><object-id xmlns:xlink="http://www.w3.org/1999/xlink" content-type="doi" xlink:type="simple">10.3897/zookeys.927.51142.figures25-28</object-id><object-id xmlns:xlink="http://www.w3.org/1999/xlink" content-type="arpha" xlink:type="simple">52A8C7A8-974D-5718-95A1-9657AAC1F124</object-id><label>Figures 25–28.</label><caption><p><italic><tp:taxon-name><tp:taxon-name-part taxon-name-part-type="genus" reg="Hoplodrina">Hoplodrina</tp:taxon-name-part></tp:taxon-name></italic> spp., female genitalia. <bold>25</bold><italic><tp:taxon-name><tp:taxon-name-part taxon-name-part-type="genus" reg="Hoplodrina">Hoplodrina</tp:taxon-name-part> <tp:taxon-name-part taxon-name-part-type="species" reg="alsinides">alsinides</tp:taxon-name-part></tp:taxon-name></italic> (Costantini, 1922), Paratype, Italy, slide No.: OP1414 <bold>26</bold><italic><tp:taxon-name><tp:taxon-name-part taxon-name-part-type="genus" reg="Hoplodrina">Hoplodrina</tp:taxon-name-part> <tp:taxon-name-part taxon-name-part-type="species" reg="alsinides">alsinides</tp:taxon-name-part></tp:taxon-name></italic> (Costantini, 1922), Austria, East Tyrol, slide No.: OP1416 <bold>27</bold><italic><tp:taxon-name><tp:taxon-name-part taxon-name-part-type="genus" reg="Hoplodrina">Hoplodrina</tp:taxon-name-part> <tp:taxon-name-part taxon-name-part-type="species" reg="octogenaria">octogenaria</tp:taxon-name-part></tp:taxon-name></italic> (Goeze, 1781), Austria, North Tyrol, slide No.: OP1409 <bold>28</bold><italic><tp:taxon-name><tp:taxon-name-part taxon-name-part-type="genus" reg="Hoplodrina">Hoplodrina</tp:taxon-name-part> <tp:taxon-name-part taxon-name-part-type="species" reg="octogenaria">octogenaria</tp:taxon-name-part></tp:taxon-name></italic> (Goeze, 1781), North Macedonia, slide No.: OP1410.</p></caption><graphic xmlns:xlink="http://www.w3.org/1999/xlink" xlink:href="zookeys-927-075-g005.jpg" position="float" orientation="portrait" xlink:type="simple" id="oo_400860.jpg"><uri content-type="original_file" xlink:type="simple">https://binary.pensoft.net/fig/400860</uri></graphic></fig></tp:treatment-sec></tp:taxon-treatment>
