# Supplementary material for: Revision of the genus Hoplodrina Boursin, 1937 (Lepidoptera, Noctuidae, Xyleninae). I. Hoplodrina octogenaria (Goeze, 1781) and its sister species H. alsinides (Costantini, 1922) sp. rev. in Europe
Source: Zookeys. 2020 Apr 16;927:75–97. doi: 10.3897/zookeys.927.51142 (PMC7180165; doi:10.3897/zookeys.927.51142)
Supplement: XML Treatment for Hoplodrina alsinides [file zookeys.927.51142-treatment2.xml]

<!DOCTYPE tp:taxon-treatment
  PUBLIC "-//TaxonX//DTD Taxonomic Treatment Publishing DTD v0 20100105//EN" "tax-treatment-NSO.dtd">
<tp:taxon-treatment xmlns:tp="http://www.plazi.org/taxpub"><tp:treatment-meta><kwd-group><label>Taxon classification</label><kwd><named-content xmlns:xlink="http://www.w3.org/1999/xlink" content-type="kingdom">Animalia</named-content></kwd><kwd><named-content xmlns:xlink="http://www.w3.org/1999/xlink" content-type="order">Lepidoptera</named-content></kwd><kwd><named-content xmlns:xlink="http://www.w3.org/1999/xlink" content-type="family">Noctuidae</named-content></kwd></kwd-group><mixed-citation publication-type="journal"><person-group><name><surname>Huemer</surname><given-names>Peter</given-names></name><name><surname>Haxaire</surname><given-names>Jean</given-names></name><name><surname>Lee</surname><given-names>Kyung Min</given-names></name><name><surname>Mutanen</surname><given-names>Marko</given-names></name><name><surname>Pekarsky</surname><given-names>Oleg</given-names></name><name><surname>Scalercio</surname><given-names>Stefano</given-names></name><name><surname>Ronkay</surname><given-names>László</given-names></name></person-group><article-title>Revision of the genus <italic><tp:taxon-name><tp:taxon-name-part taxon-name-part-type="genus" reg="Hoplodrina">Hoplodrina</tp:taxon-name-part></tp:taxon-name></italic> Boursin, 1937 (<tp:taxon-name><tp:taxon-name-part taxon-name-part-type="order">Lepidoptera</tp:taxon-name-part></tp:taxon-name>, <tp:taxon-name><tp:taxon-name-part taxon-name-part-type="family">Noctuidae</tp:taxon-name-part></tp:taxon-name>, <tp:taxon-name><tp:taxon-name-part taxon-name-part-type="subfamily">Xyleninae</tp:taxon-name-part></tp:taxon-name>). I. <italic><tp:taxon-name><tp:taxon-name-part taxon-name-part-type="genus" reg="Hoplodrina">Hoplodrina</tp:taxon-name-part> <tp:taxon-name-part taxon-name-part-type="species" reg="octogenaria">octogenaria</tp:taxon-name-part></tp:taxon-name></italic> (Goeze, 1781) and its sister species <italic><tp:taxon-name><tp:taxon-name-part taxon-name-part-type="genus" reg="Hoplodrina">H.</tp:taxon-name-part> <tp:taxon-name-part taxon-name-part-type="species" reg="alsinides">alsinides</tp:taxon-name-part></tp:taxon-name></italic> (Costantini, 1922) sp. rev. in Europe</article-title><source>Zookeys</source><day>16</day><month>4</month><year>2020</year><volume>927</volume><fpage>75</fpage><lpage>97</lpage><pub-id pub-id-type="doi">10.3897/zookeys.927.51142</pub-id></mixed-citation></tp:treatment-meta><tp:nomenclature><tp:taxon-name><object-id xmlns:xlink="http://www.w3.org/1999/xlink" content-type="arpha" xlink:type="simple">367E04E1-9F65-5FE9-911E-62D87311ECCE</object-id>
            <tp:taxon-name-part taxon-name-part-type="genus" reg="Hoplodrina">Hoplodrina</tp:taxon-name-part>
            <tp:taxon-name-part taxon-name-part-type="species" reg="alsinides">alsinides</tp:taxon-name-part>
          </tp:taxon-name><tp:taxon-authority>(Costantini, 1922)</tp:taxon-authority><tp:taxon-status xmlns:xlink="http://www.w3.org/1999/xlink" xlink:type="simple">sp. rev.</tp:taxon-status><xref ref-type="fig" rid="F1">Figs 1–10</xref><xref ref-type="fig" rid="F3">, 21</xref><xref ref-type="fig" rid="F3">, 22</xref><xref ref-type="fig" rid="F5">, 25</xref><xref ref-type="fig" rid="F5">, 26</xref><tp:nomenclature-citation-list><tp:nomenclature-citation><tp:taxon-name>
                <tp:taxon-name-part taxon-name-part-type="genus" reg="Caradrina">Caradrina</tp:taxon-name-part> <tp:taxon-name-part taxon-name-part-type="species" reg="alsinides">alsinides</tp:taxon-name-part></tp:taxon-name><comment>Costantini, 1922, Neue Beiträge zur systematischen Insektenkunde 2: 98. Type-locality: Italy, Prov. Modena (Emilia Romagna), Sestola. Lectotype: male, here designated.</comment></tp:nomenclature-citation></tp:nomenclature-citation-list></tp:nomenclature><tp:treatment-sec sec-type="Lectotype designation" id="SECID0EABAG"><title>Lectotype designation.</title><p>Lectotype of <italic><tp:taxon-name><tp:taxon-name-part taxon-name-part-type="genus" reg="Caradrina">Caradrina</tp:taxon-name-part> <tp:taxon-name-part taxon-name-part-type="species" reg="alsinides">alsinides</tp:taxon-name-part></tp:taxon-name></italic> Costantini, 1922 (Fig. <xref ref-type="fig" rid="F2">16</xref>): Male, “Emilia | Sestola | 21.VII.905 | A. Fiori”, “♂” “BC <named-content xmlns:xlink="http://www.w3.org/1999/xlink" content-type="dwc:institutional_code" xlink:type="simple">ZSM</named-content> Lep 106561” (coll. <abbrev xmlns:xlink="http://www.w3.org/1999/xlink" content-type="institution" xlink:title="Museo Civico di Storia Naturale, Milano, Italy" id="ABBRID0E1BAG" xlink:type="simple">MCSN</abbrev>).</p></tp:treatment-sec><tp:treatment-sec sec-type="material" id="SECID0E6BAG"><title>Additional material examined.</title><p><bold>Spain</bold>. 1 female, Aragon, Canfranc-Estacion, 1320 m, <named-content xmlns:xlink="http://www.w3.org/1999/xlink" content-type="dwc:verbatimCoordinates" xlink:type="simple"><named-content content-type="geo-json" specific-use="{&#34;type&#34;:&#34;Point&#34;,&#34;coordinates&#34;:[-0.508000,42.762167]}" id="NCID0EKCAG" xlink:type="simple">42°45.73'N, 0°30.48'W</named-content></named-content>, 13.VII.2012, leg. P. Huemer, <named-content xmlns:xlink="http://www.w3.org/1999/xlink" content-type="dwc:institutional_code" xlink:type="simple">TLMF</named-content> 2013-013 (<named-content xmlns:xlink="http://www.w3.org/1999/xlink" content-type="dwc:institutional_code" xlink:type="simple">TLMF</named-content>).</p><p><bold>France</bold>. 1 female, Dep. Alpes-Maritimes, St. Martin Vesubie, 22.VII.1925, leg. A. Schmidt (<named-content xmlns:xlink="http://www.w3.org/1999/xlink" content-type="dwc:institutional_code" xlink:type="simple">HNHM</named-content>); 1 female, Dep. Alpes-Maritimes, Col de la Cayolle, 2000 m, 6–13.VIII.1972, leg. R. Schütz, <named-content xmlns:xlink="http://www.w3.org/1999/xlink" content-type="dwc:institutional_code" xlink:type="simple">TLMF</named-content> Innsbruck H. Kolbeck 2014-032 (<named-content xmlns:xlink="http://www.w3.org/1999/xlink" content-type="dwc:institutional_code" xlink:type="simple">TLMF</named-content>); 1 male, Alpes-Maritimes, Col de la Couillole, 1600 m, 13.VII.1972, leg. M. Tarrier (<named-content xmlns:xlink="http://www.w3.org/1999/xlink" content-type="dwc:institutional_code" xlink:type="simple">TLMF</named-content>); 1 female, Pyrénées Orientales, Road from Py to Mantet, 1704 m, 10.VII.1999, <named-content xmlns:xlink="http://www.w3.org/1999/xlink" content-type="dwc:verbatimCoordinates" xlink:type="simple"><named-content content-type="geo-json" specific-use="{&#34;type&#34;:&#34;Point&#34;,&#34;coordinates&#34;:[2.315481,42.484356]}" id="NCID0EUDAG" xlink:type="simple">42°29'03.68"N, 2°18'55.73"E</named-content></named-content>, leg. J. Haxaire &amp; O. Paquit [<abbrev xmlns:xlink="http://www.w3.org/1999/xlink" xlink:title="Collection Jean Haxaire, Laplume, France" id="ABBRID0EZDAG" xlink:type="simple">CJHL</abbrev>]; 1 male, from the same site, 21.VII.2001, leg. J. Haxaire &amp; O. Paquit, BC-HAXNoctu0522 (barcode) [<abbrev xmlns:xlink="http://www.w3.org/1999/xlink" xlink:title="Collection Jean Haxaire, Laplume, France" id="ABBRID0E4DAG" xlink:type="simple">CJHL</abbrev>]; 2 males, from the same site, 29.VIII.2011, leg. J. Haxaire &amp; O. Paquit [<abbrev xmlns:xlink="http://www.w3.org/1999/xlink" xlink:title="Collection Jean Haxaire, Laplume, France" id="ABBRID0EBEAG" xlink:type="simple">CJHL</abbrev>]; 4 males, 1 female, from the same site, 10.VII.2018, leg. J. Haxaire &amp; M. Colin [<abbrev xmlns:xlink="http://www.w3.org/1999/xlink" xlink:title="Collection Jean Haxaire, Laplume, France" id="ABBRID0EFEAG" xlink:type="simple">CJHL</abbrev>]; 2 females, Pyrénées Orientales, Road from Py to Mantet, col de Mantet, 1764 m, 13.VII.2018, <named-content xmlns:xlink="http://www.w3.org/1999/xlink" content-type="dwc:verbatimCoordinates" xlink:type="simple"><named-content content-type="geo-json" specific-use="{&#34;type&#34;:&#34;Point&#34;,&#34;coordinates&#34;:[2.313225,42.481153]}" id="NCID0EMEAG" xlink:type="simple">42°28'52.15"N, 2°18'47.61"E</named-content></named-content>, leg. J. Haxaire &amp; O. Paquit [<abbrev xmlns:xlink="http://www.w3.org/1999/xlink" xlink:title="Collection Jean Haxaire, Laplume, France" id="ABBRID0EREAG" xlink:type="simple">CJHL</abbrev>]; 3 males, Pyrénées Orientales, « refuge de Mariailles », trail to the Pla Guillem, 1752 m, 9.VIII.1997, <named-content xmlns:xlink="http://www.w3.org/1999/xlink" content-type="dwc:verbatimCoordinates" xlink:type="simple"><named-content content-type="geo-json" specific-use="{&#34;type&#34;:&#34;Point&#34;,&#34;coordinates&#34;:[2.409297,49.497953]}" id="NCID0EYEAG" xlink:type="simple">49°29'52.63"N, 2°24'33.47"E</named-content></named-content>, leg. J. Haxaire &amp; P. Beguin [<abbrev xmlns:xlink="http://www.w3.org/1999/xlink" xlink:title="Collection Jean Haxaire, Laplume, France" id="ABBRID0E4EAG" xlink:type="simple">CJHL</abbrev>]; 1 female, from the same site, 12.IX.1999, <named-content xmlns:xlink="http://www.w3.org/1999/xlink" content-type="dwc:verbatimCoordinates" xlink:type="simple"><named-content content-type="geo-json" specific-use="{&#34;type&#34;:&#34;Point&#34;,&#34;coordinates&#34;:[2.409297,49.497953]}" id="NCID0EEFAG" xlink:type="simple">49°29'52.63"N, 2°24'33.47"E</named-content></named-content>, leg. J. Haxaire &amp; O. Paquit [<abbrev xmlns:xlink="http://www.w3.org/1999/xlink" xlink:title="Collection Jean Haxaire, Laplume, France" id="ABBRID0EJFAG" xlink:type="simple">CJHL</abbrev>]; 1 male, from the same site, 23.VIII.2000, <named-content xmlns:xlink="http://www.w3.org/1999/xlink" content-type="dwc:verbatimCoordinates" xlink:type="simple"><named-content content-type="geo-json" specific-use="{&#34;type&#34;:&#34;Point&#34;,&#34;coordinates&#34;:[2.409297,49.497953]}" id="NCID0EQFAG" xlink:type="simple">49°29'52.63"N, 2°24'33.47"E</named-content></named-content>, leg. J. Haxaire &amp; O. Paquit, BC-HAXNoctu0520 (barcode) [<abbrev xmlns:xlink="http://www.w3.org/1999/xlink" xlink:title="Collection Jean Haxaire, Laplume, France" id="ABBRID0EVFAG" xlink:type="simple">CJHL</abbrev>].</p><p><bold>Switzerland</bold>. 1 male, 6 females, Wallis, Simplon, Gabi, 7–10.VII.1968, leg. J. Wettstein (<named-content xmlns:xlink="http://www.w3.org/1999/xlink" content-type="dwc:institutional_code" xlink:type="simple">HNHM</named-content>); 1 male, Wallis, Zermatt, 13.VII.1968, leg. J. Wettstein (<named-content xmlns:xlink="http://www.w3.org/1999/xlink" content-type="dwc:institutional_code" xlink:type="simple">HNHM</named-content>); 1 female, Ticino, Mergoscia, 10.VIII.1971, leg. R. Müller (<named-content xmlns:xlink="http://www.w3.org/1999/xlink" content-type="dwc:institutional_code" xlink:type="simple">TLMF</named-content>).</p><p><bold>Italy</bold>. 2 males, Prov. South Tyrol, 7–10.VII.2004, leg. L. Ronkay &amp; A. Kun (coll. <named-content xmlns:xlink="http://www.w3.org/1999/xlink" content-type="dwc:institutional_code" xlink:type="simple">HNHM</named-content>); 2 males, 3 females, Prov. South Tyrol, Sesvenna Mts, above Prämajur, Watles, 1850 m, 18.VII.2006, leg. L. Ronkay &amp; M. Tóth-Ronkay (<named-content xmlns:xlink="http://www.w3.org/1999/xlink" content-type="dwc:institutional_code" xlink:type="simple">HNHM</named-content> and coll. G. Ronkay); 3 females, Prov. South Tyrol, Sesvenna Mts., Prämajur, above Lutaschg, 1700 m, 17.VII.2006, leg. L. Ronkay &amp; M. Tóth-Ronkay (<named-content xmlns:xlink="http://www.w3.org/1999/xlink" content-type="dwc:institutional_code" xlink:type="simple">HNHM</named-content> and coll. G. Ronkay); 1 male, Prov. South Tyrol, Vinschgau, Schleis, Schleiser Leiten, 1350 m, <named-content xmlns:xlink="http://www.w3.org/1999/xlink" content-type="dwc:verbatimCoordinates" xlink:type="simple"><named-content content-type="geo-json" specific-use="{&#34;type&#34;:&#34;Point&#34;,&#34;coordinates&#34;:[10.516389,46.691950]}" id="NCID0ECHAG" xlink:type="simple">46°41'517"N, 10°30'59"E</named-content></named-content>, 5.VII.2013, leg. P. Huemer, <named-content xmlns:xlink="http://www.w3.org/1999/xlink" content-type="dwc:institutional_code" xlink:type="simple">TLMF</named-content> 2013-013 (<named-content xmlns:xlink="http://www.w3.org/1999/xlink" content-type="dwc:institutional_code" xlink:type="simple">TLMF</named-content>); 1 female, Prov. South Tyrol, Schnals, Fuchsberg, 1080 m, <named-content xmlns:xlink="http://www.w3.org/1999/xlink" content-type="dwc:verbatimCoordinates" xlink:type="simple"><named-content content-type="geo-json" specific-use="{&#34;type&#34;:&#34;Point&#34;,&#34;coordinates&#34;:[10.945000,46.674167]}" id="NCID0EUHAG" xlink:type="simple">46°40'27"N, 10°56'42"E</named-content></named-content>, 7.VII.2014, leg. P. Huemer (<named-content xmlns:xlink="http://www.w3.org/1999/xlink" content-type="dwc:institutional_code" xlink:type="simple">TLMF</named-content>); 1 male, South Tyrol, Ritten, Obergrünwald, 1750 m, 19.VII.2010, leg. P. Huemer, slide No. RL10288m (<named-content xmlns:xlink="http://www.w3.org/1999/xlink" content-type="dwc:institutional_code" xlink:type="simple">TLMF</named-content>); 1 male, South Tyrol, Ritten, Obergrünwald, 1750 m, 19.VII.2010, leg. Peter Huemer, slide No. RL10289m; DNA Barcode ID <named-content xmlns:xlink="http://www.w3.org/1999/xlink" content-type="dwc:institutional_code" xlink:type="simple">TLMF</named-content> Lep 02472 (<named-content xmlns:xlink="http://www.w3.org/1999/xlink" content-type="dwc:institutional_code" xlink:type="simple">TLMF</named-content>); 2 males, Prov. South Tyrol, St. Felix, Warmesbrunn, 1500 m, <named-content xmlns:xlink="http://www.w3.org/1999/xlink" content-type="dwc:verbatimCoordinates" xlink:type="simple"><named-content content-type="geo-json" specific-use="{&#34;type&#34;:&#34;Point&#34;,&#34;coordinates&#34;:[11.157500,46.488889]}" id="NCID0EQIAG" xlink:type="simple">46°29'20"N, 11°09'27"E</named-content></named-content>, 27.VI.2014, leg. S. Erlebach, <named-content xmlns:xlink="http://www.w3.org/1999/xlink" content-type="dwc:institutional_code" xlink:type="simple">TLMF</named-content> 2014-001 (<named-content xmlns:xlink="http://www.w3.org/1999/xlink" content-type="dwc:institutional_code" xlink:type="simple">TLMF</named-content>); 3 males, 5 females, South Tyrol, Mendel, Umg. Penegal, 1690 m, <named-content xmlns:xlink="http://www.w3.org/1999/xlink" content-type="dwc:verbatimCoordinates" xlink:type="simple"><named-content content-type="geo-json" specific-use="{&#34;type&#34;:&#34;Point&#34;,&#34;coordinates&#34;:[11.216111,46.436944]}" id="NCID0ECJAG" xlink:type="simple">46°26'13"N, 11°12'58"E</named-content></named-content>, 22.VII.2019, leg. Huemer, <named-content xmlns:xlink="http://www.w3.org/1999/xlink" content-type="dwc:institutional_code" xlink:type="simple">TLMF</named-content> Lep 27814, 27815 (barcodes) (<named-content xmlns:xlink="http://www.w3.org/1999/xlink" content-type="dwc:institutional_code" xlink:type="simple">TLMF</named-content>); 1 female, South Tyrol, St. Ulrich, Ende Juli 1911, No. 7804, coll. J. Sterneck, slide No. RL12123f (<named-content xmlns:xlink="http://www.w3.org/1999/xlink" content-type="dwc:institutional_code" xlink:type="simple">NHMW</named-content>); 2 males, Prov. Trento, Travignolo valley, Paneveggio, 1500 m, 31.VII., leg. F. Daniel (<named-content xmlns:xlink="http://www.w3.org/1999/xlink" content-type="dwc:institutional_code" xlink:type="simple">HNHM</named-content>); 1 female, Prov. Trento, Madonna di Campiglio, campo Colf, 1650 m, 19.VII.1939, leg. A. Schmidt (coll. <named-content xmlns:xlink="http://www.w3.org/1999/xlink" content-type="dwc:institutional_code" xlink:type="simple">HNHM</named-content>); 1 male, 1 female, Prov. Cuneo, Entracque S, Vallone di Moncolomb, 1430 m, <named-content xmlns:xlink="http://www.w3.org/1999/xlink" content-type="dwc:verbatimCoordinates" xlink:type="simple"><named-content content-type="geo-json" specific-use="{&#34;type&#34;:&#34;Point&#34;,&#34;coordinates&#34;:[7.400000,44.158333]}" id="NCID0EDKAG" xlink:type="simple">44°09'30"N, 7°24'0"E</named-content></named-content>, 23.VII.2008, leg. M. Kahlen, <named-content xmlns:xlink="http://www.w3.org/1999/xlink" content-type="dwc:institutional_code" xlink:type="simple">TLMF</named-content> 2009-027, slide Nos OP1413m, OP1414f (<named-content xmlns:xlink="http://www.w3.org/1999/xlink" content-type="dwc:institutional_code" xlink:type="simple">TLMF</named-content>); 1 male, Prov. Cuneo, Demonte NW, Colle Valcavera NE, 2420 m, <named-content xmlns:xlink="http://www.w3.org/1999/xlink" content-type="dwc:verbatimCoordinates" xlink:type="simple"><named-content content-type="geo-json" specific-use="{&#34;type&#34;:&#34;Point&#34;,&#34;coordinates&#34;:[7.106389,44.384444]}" id="NCID0EVKAG" xlink:type="simple">44°23'04"N, 7°06'23"E</named-content></named-content>, 17.VIII.2012, leg. P. Huemer, <named-content xmlns:xlink="http://www.w3.org/1999/xlink" content-type="dwc:institutional_code" xlink:type="simple">TLMF</named-content> 2013-013 (<named-content xmlns:xlink="http://www.w3.org/1999/xlink" content-type="dwc:institutional_code" xlink:type="simple">TLMF</named-content>); 1 male, Prov. Cuneo, N Colle della Lombarda, 1750 m, <named-content xmlns:xlink="http://www.w3.org/1999/xlink" content-type="dwc:verbatimCoordinates" xlink:type="simple"><named-content content-type="geo-json" specific-use="{&#34;type&#34;:&#34;Point&#34;,&#34;coordinates&#34;:[7.108889,44.252222]}" id="NCID0EHLAG" xlink:type="simple">44°15'08"N, 7°06'32"E</named-content></named-content>, 17.VII.2012, leg. P. Huemer, <named-content xmlns:xlink="http://www.w3.org/1999/xlink" content-type="dwc:institutional_code" xlink:type="simple">TLMF</named-content> 2013-013 (<named-content xmlns:xlink="http://www.w3.org/1999/xlink" content-type="dwc:institutional_code" xlink:type="simple">TLMF</named-content>); 2 males, 4 females, Prov. Torino, PN Orsiera – Rocciavrè, Fenestrelle, ca. 1 km WNW Pequerel, 1840 m, <named-content xmlns:xlink="http://www.w3.org/1999/xlink" content-type="dwc:verbatimCoordinates" xlink:type="simple"><named-content content-type="geo-json" specific-use="{&#34;type&#34;:&#34;Point&#34;,&#34;coordinates&#34;:[7.051389,45.049722]}" id="NCID0EZLAG" xlink:type="simple">45°2'59"N, 7°3'5"E</named-content></named-content>, 28.VI.2019, leg. Huemer (<named-content xmlns:xlink="http://www.w3.org/1999/xlink" content-type="dwc:institutional_code" xlink:type="simple">TLMF</named-content>); 2 males, 2 females, Prov. Torino, PN Orsiera – Rocciavrè, Fenestrelle, ca. 0.7 km NE Pequerel, 1820 m, <named-content xmlns:xlink="http://www.w3.org/1999/xlink" content-type="dwc:verbatimCoordinates" xlink:type="simple"><named-content content-type="geo-json" specific-use="{&#34;type&#34;:&#34;Point&#34;,&#34;coordinates&#34;:[7.071111,45.051667]}" id="NCID0EGMAG" xlink:type="simple">45°3'6"N, 7°4'16"E</named-content></named-content>, 23.VII.2019, leg. Huemer <named-content xmlns:xlink="http://www.w3.org/1999/xlink" content-type="dwc:institutional_code" xlink:type="simple">TLMF</named-content>, Lep 27809 (barcode) (<named-content xmlns:xlink="http://www.w3.org/1999/xlink" content-type="dwc:institutional_code" xlink:type="simple">TLMF</named-content>); 3 males, 6 females, Prov. Torino, PN Orsiera – Rocciavrè, Usseaux, Colle delle Finestre N, 2180 m, <named-content xmlns:xlink="http://www.w3.org/1999/xlink" content-type="dwc:verbatimCoordinates" xlink:type="simple"><named-content content-type="geo-json" specific-use="{&#34;type&#34;:&#34;Point&#34;,&#34;coordinates&#34;:[7.053056,45.072500]}" id="NCID0EYMAG" xlink:type="simple">45°4'21"N, 7°3'11"E</named-content></named-content>, 24.VII.2019, <named-content xmlns:xlink="http://www.w3.org/1999/xlink" content-type="dwc:institutional_code" xlink:type="simple">TLMF</named-content> Lep 27808, 27810 (barcodes) leg. Huemer (<named-content xmlns:xlink="http://www.w3.org/1999/xlink" content-type="dwc:institutional_code" xlink:type="simple">TLMF</named-content>); 1 male, Prov. Chieti, PN della Majella, vic. of Blockhaus, ca. 2100 m, <named-content xmlns:xlink="http://www.w3.org/1999/xlink" content-type="dwc:verbatimCoordinates" xlink:type="simple"><named-content content-type="geo-json" specific-use="{&#34;type&#34;:&#34;Point&#34;,&#34;coordinates&#34;:[14.278611,42.146667]}" id="NCID0EKNAG" xlink:type="simple">42°08'48"N, 14°16'43"E</named-content></named-content>, 22.VII.2011, leg. P. Huemer, <named-content xmlns:xlink="http://www.w3.org/1999/xlink" content-type="dwc:institutional_code" xlink:type="simple">TLMF</named-content> 2012-010, slide No. OP1417m, BC <named-content xmlns:xlink="http://www.w3.org/1999/xlink" content-type="dwc:institutional_code" xlink:type="simple">TLMF</named-content> Lep 05904 (barcode) (<named-content xmlns:xlink="http://www.w3.org/1999/xlink" content-type="dwc:institutional_code" xlink:type="simple">TLMF</named-content>); 1 female, Prov. Chieti, Taranta Peligna, Pian di Valle, 1400 m, <named-content xmlns:xlink="http://www.w3.org/1999/xlink" content-type="dwc:verbatimCoordinates" xlink:type="simple"><named-content content-type="geo-json" specific-use="{&#34;type&#34;:&#34;Point&#34;,&#34;coordinates&#34;:[14.153056,42.038611]}" id="NCID0EBOAG" xlink:type="simple">42°02'19"N, 14°09'11"E</named-content></named-content>, 21.VII.2011, leg. P. Huemer, <named-content xmlns:xlink="http://www.w3.org/1999/xlink" content-type="dwc:institutional_code" xlink:type="simple">TLMF</named-content> 2012-010, slide No. OP1418f, BC <named-content xmlns:xlink="http://www.w3.org/1999/xlink" content-type="dwc:institutional_code" xlink:type="simple">TLMF</named-content> Lep 06042 (barcode) (<named-content xmlns:xlink="http://www.w3.org/1999/xlink" content-type="dwc:institutional_code" xlink:type="simple">TLMF</named-content>); 1 male, Calabria, Sila, Vivaio Sbanditi (CS), 1355 m, <named-content xmlns:xlink="http://www.w3.org/1999/xlink" content-type="dwc:verbatimCoordinates" xlink:type="simple"><named-content content-type="geo-json" specific-use="{&#34;type&#34;:&#34;Point&#34;,&#34;coordinates&#34;:[16.602222,39.391667]}" id="NCID0EYOAG" xlink:type="simple">39°23'30"N, 16°36'08"E</named-content></named-content>, 17.VII.2014, leg. S. Scalercio; 1 male, from the same site, 29.VII.2014, leg. Scalercio &amp; Infusino; 1 female, Calabria, Sila, Vivaio Sbanditi (CS), 1350 m, <named-content xmlns:xlink="http://www.w3.org/1999/xlink" content-type="dwc:verbatimCoordinates" xlink:type="simple"><named-content content-type="geo-json" specific-use="{&#34;type&#34;:&#34;Point&#34;,&#34;coordinates&#34;:[16.602200,39.388900]}" id="NCID0EAPAG" xlink:type="simple">39.3889N, 16.6022E</named-content></named-content>, 6.VII.2015, leg. Scalercio &amp; Infusino; 2 males, Calabria, SL_C2, Colle Macchie, Pedace (CS), 1450 m, 39.2597N, 16.5308E, 17.VII.2015, leg. Scalercio &amp; Infusino; 2 males, Calabria, SPSE, Loc. Spinarva-Taverna (CZ), 1570 m, <named-content xmlns:xlink="http://www.w3.org/1999/xlink" content-type="dwc:verbatimCoordinates" xlink:type="simple"><named-content content-type="geo-json" specific-use="{&#34;type&#34;:&#34;Point&#34;,&#34;coordinates&#34;:[16.680000,39.090000]}" id="NCID0EIPAG" xlink:type="simple">39.0900N, 16.6800E</named-content></named-content>, 27.VII.2017, leg. Scalercio &amp; Infusino; 1 male, Calabria, SL_B1, Sila, Torre Scarda (CS), 1340 m, 39.2384N, 16.5131E, 17.VII.2015, leg. Scalercio &amp; Infusino, LEP-SS-00439 (barcode) (<abbrev xmlns:xlink="http://www.w3.org/1999/xlink" content-type="institution" xlink:title="Centro di ricerca Foreste e Legno (Research Centre for Forestry and Wood), Rende, Italy" id="ABBRID0ENPAG" xlink:type="simple">CREA-FL</abbrev>); 1 ex., Calabria, Sila grd., La Fossita, 1305 m, 13.VII.2013, leg. Hausmann, BC <named-content xmlns:xlink="http://www.w3.org/1999/xlink" content-type="dwc:institutional_code" xlink:type="simple">ZSM</named-content> lep 92607 (barcode) (<named-content xmlns:xlink="http://www.w3.org/1999/xlink" content-type="dwc:institutional_code" xlink:type="simple">ZSM</named-content>).</p><p><bold>Austria</bold>. 1 male, Styria, Prebichl, Reichenstein, 20.VII.1938, leg. Dr Szabó (<named-content xmlns:xlink="http://www.w3.org/1999/xlink" content-type="dwc:institutional_code" xlink:type="simple">HNHM</named-content>); 1 male, Kals, 26.VII.1937, leg. Dr Szabó (<named-content xmlns:xlink="http://www.w3.org/1999/xlink" content-type="dwc:institutional_code" xlink:type="simple">HNHM</named-content>); 1 female, Styria, Dürriegel, 21.VII.1917, coll. Dr Galvagni, slide No. RL12127f (<named-content xmlns:xlink="http://www.w3.org/1999/xlink" content-type="dwc:institutional_code" xlink:type="simple">NHMW</named-content>); 1 female, Styria, Sausalgebirge, Kitzeck, 300–500 m, 3–9.VIII.1954, leg. F. Daniel (<named-content xmlns:xlink="http://www.w3.org/1999/xlink" content-type="dwc:institutional_code" xlink:type="simple">HNHM</named-content>); 1 female, Styria, NP Gesäuse, Wagriedschlag SW Hieflau, 1450 m, 18.VII.2015, leg. H. Habeler, <named-content xmlns:xlink="http://www.w3.org/1999/xlink" content-type="dwc:institutional_code" xlink:type="simple">TLMF</named-content> Innsbruck Slg. H. Habeler 2017-010 (<named-content xmlns:xlink="http://www.w3.org/1999/xlink" content-type="dwc:institutional_code" xlink:type="simple">TLMF</named-content>); 1 male, Carinthia, Naggl, 13.VII.1934, coll. Dr Galvagni, slide No. RL12122m (<named-content xmlns:xlink="http://www.w3.org/1999/xlink" content-type="dwc:institutional_code" xlink:type="simple">NHMW</named-content>); 1 male, Styria, Dfstr., Aflenz, 1882, slide No. RL12126m (<named-content xmlns:xlink="http://www.w3.org/1999/xlink" content-type="dwc:institutional_code" xlink:type="simple">NHMW</named-content>); 1 male, Carinthia, Petzen N, Obere Krischa, <named-content xmlns:xlink="http://www.w3.org/1999/xlink" content-type="dwc:verbatimCoordinates" xlink:type="simple"><named-content content-type="geo-json" specific-use="{&#34;type&#34;:&#34;Point&#34;,&#34;coordinates&#34;:[14.757000,46.506000]}" id="NCID0ELRAG" xlink:type="simple">46.506N, 14.757E</named-content></named-content>, 1900 m, 13.VII.2009, leg. P. Huemer, <named-content xmlns:xlink="http://www.w3.org/1999/xlink" content-type="dwc:institutional_code" xlink:type="simple">TLMF</named-content> 2009-138 (<named-content xmlns:xlink="http://www.w3.org/1999/xlink" content-type="dwc:institutional_code" xlink:type="simple">TLMF</named-content>); 1 female, Carinthia, Karawanken, 28.VII.1971, leg. Wettstein J. (<named-content xmlns:xlink="http://www.w3.org/1999/xlink" content-type="dwc:institutional_code" xlink:type="simple">HNHM</named-content>); 1 male, Carinthia, Emberger Alm, Nassfeldriegel, 1920 m, 26.VII.2013. leg. C. Wieser (<abbrev xmlns:xlink="http://www.w3.org/1999/xlink" content-type="institution" xlink:title="Landesmuseum Kärnten, Klagenfurt, Austria" id="ABBRID0E6RAG" xlink:type="simple">LMK</abbrev>); 1 male, Carinthia, Lesachtal, St. Jakob, Mussen, ca 1800 m, <named-content xmlns:xlink="http://www.w3.org/1999/xlink" content-type="dwc:verbatimCoordinates" xlink:type="simple"><named-content content-type="geo-json" specific-use="{&#34;type&#34;:&#34;Point&#34;,&#34;coordinates&#34;:[12.931944,46.711667]}" id="NCID0EHSAG" xlink:type="simple">46°42'42"N, 12°55'55"E</named-content></named-content>, 24–25.VII.2000, leg. P. Huemer &amp; S. Erlebach, <named-content xmlns:xlink="http://www.w3.org/1999/xlink" content-type="dwc:institutional_code" xlink:type="simple">TLMF</named-content> 2000-01, slide No. OP1415m, BC <named-content xmlns:xlink="http://www.w3.org/1999/xlink" content-type="dwc:institutional_code" xlink:type="simple">TLMF</named-content> Lep 04569 (barcode) (<named-content xmlns:xlink="http://www.w3.org/1999/xlink" content-type="dwc:institutional_code" xlink:type="simple">TLMF</named-content>); 1 female, same data, but BC <named-content xmlns:xlink="http://www.w3.org/1999/xlink" content-type="dwc:institutional_code" xlink:type="simple">TLMF</named-content> Lep 04569 (barcode) (<named-content xmlns:xlink="http://www.w3.org/1999/xlink" content-type="dwc:institutional_code" xlink:type="simple">TLMF</named-content>); 1 male, Carinthia, Overvellach, 10.VII.1967, <named-content xmlns:xlink="http://www.w3.org/1999/xlink" content-type="dwc:institutional_code" xlink:type="simple">TLMF</named-content> Innsbruck H. Kolbeck 2014-032 (<named-content xmlns:xlink="http://www.w3.org/1999/xlink" content-type="dwc:institutional_code" xlink:type="simple">TLMF</named-content>); 1 female, Tyrol, Brennergebiet, Vennatal, 27.VII.1900, coll. Dr Galvagni, slide No. RL12124f (<named-content xmlns:xlink="http://www.w3.org/1999/xlink" content-type="dwc:institutional_code" xlink:type="simple">NHMW</named-content>); 1 female, Tyrol, Venediger Mts., Dorfertal, Wiesenkreuz, 1520 m, 8.VII.1993, leg. P. Huemer, <named-content xmlns:xlink="http://www.w3.org/1999/xlink" content-type="dwc:institutional_code" xlink:type="simple">TLMF</named-content> 2000-01, slide No. OP1416f, BC <named-content xmlns:xlink="http://www.w3.org/1999/xlink" content-type="dwc:institutional_code" xlink:type="simple">TLMF</named-content> Lep 04568 (barcode) (<named-content xmlns:xlink="http://www.w3.org/1999/xlink" content-type="dwc:institutional_code" xlink:type="simple">TLMF</named-content>).</p><p><bold>Slovenia</bold>. 1 female, Nova Gorica, 20.VI.1979, leg. Reiser, <named-content xmlns:xlink="http://www.w3.org/1999/xlink" content-type="dwc:institutional_code" xlink:type="simple">TLMF</named-content> 2014-032 (<named-content xmlns:xlink="http://www.w3.org/1999/xlink" content-type="dwc:institutional_code" xlink:type="simple">TLMF</named-content>).</p><p><bold>Hungary</bold>. 1 male, “Hungaria”, coll. E. Frivaldszky, No. 1383 (<named-content xmlns:xlink="http://www.w3.org/1999/xlink" content-type="dwc:institutional_code" xlink:type="simple">HNHM</named-content>).</p><p><bold>Romania</bold>. 2 males, Transylvania, Borszék [Borsec], 16.VII.1942, leg. Dr Vargha Gyula, slide Nos RL12118m, RL12120m (<named-content xmlns:xlink="http://www.w3.org/1999/xlink" content-type="dwc:institutional_code" xlink:type="simple">HNHM</named-content>); 1 male, Transylvania, Borszék [Borsec], 13.VII.1942, leg. Dr Vargha Gyula, slide No. RL12119m (<named-content xmlns:xlink="http://www.w3.org/1999/xlink" content-type="dwc:institutional_code" xlink:type="simple">HNHM</named-content>).</p><p><bold>Montenegro</bold>. 1 male, Durmitor N, Velika Stuoc N, 1940–1950 m, <named-content xmlns:xlink="http://www.w3.org/1999/xlink" content-type="dwc:verbatimCoordinates" xlink:type="simple"><named-content content-type="geo-json" specific-use="{&#34;type&#34;:&#34;Point&#34;,&#34;coordinates&#34;:[19.057222,43.190278]}" id="NCID0EPVAG" xlink:type="simple">43°11'25"N, 19°03'26"E</named-content></named-content>, 25.VII.2011, leg. G. Tarmann, <named-content xmlns:xlink="http://www.w3.org/1999/xlink" content-type="dwc:institutional_code" xlink:type="simple">TLMF</named-content> 2012-002 (<named-content xmlns:xlink="http://www.w3.org/1999/xlink" content-type="dwc:institutional_code" xlink:type="simple">TLMF</named-content>); 1 male, Durmitor N, Velika Stuoc W, 1730 m, <named-content xmlns:xlink="http://www.w3.org/1999/xlink" content-type="dwc:verbatimCoordinates" xlink:type="simple"><named-content content-type="geo-json" specific-use="{&#34;type&#34;:&#34;Point&#34;,&#34;coordinates&#34;:[19.043889,43.195000]}" id="NCID0EBWAG" xlink:type="simple">43°11'42"N, 19°02'38"E</named-content></named-content>, 24.VII.2011, leg. G. Tarmann, <named-content xmlns:xlink="http://www.w3.org/1999/xlink" content-type="dwc:institutional_code" xlink:type="simple">TLMF</named-content> 2012-002 (<named-content xmlns:xlink="http://www.w3.org/1999/xlink" content-type="dwc:institutional_code" xlink:type="simple">TLMF</named-content>).</p><p><bold>North Macedonia</bold>. 1 male, NP Mavrovo, Radika valley, near bridge, 10 km NNW Sveta Voda, <named-content xmlns:xlink="http://www.w3.org/1999/xlink" content-type="dwc:verbatimCoordinates" xlink:type="simple"><named-content content-type="geo-json" specific-use="{&#34;type&#34;:&#34;Point&#34;,&#34;coordinates&#34;:[20.546667,41.788889]}" id="NCID0EXWAG" xlink:type="simple">41°47'20"N, 20°32'48"E</named-content></named-content>, 1290–1340 m, 1–3.VIII.2011, leg. P. Huemer &amp; G. Tarmann, slide No. OP1419m, BC <named-content xmlns:xlink="http://www.w3.org/1999/xlink" content-type="dwc:institutional_code" xlink:type="simple">TLMF</named-content> Lep 05418 (barcode) (<named-content xmlns:xlink="http://www.w3.org/1999/xlink" content-type="dwc:institutional_code" xlink:type="simple">TLMF</named-content>); 1 male, NP Mavrovo, Korab, Korabska jezero, Koblino pole, 2080–2180 m, <named-content xmlns:xlink="http://www.w3.org/1999/xlink" content-type="dwc:verbatimCoordinates" xlink:type="simple"><named-content content-type="geo-json" specific-use="{&#34;type&#34;:&#34;Point&#34;,&#34;coordinates&#34;:[20.581944,41.778333]}" id="NCID0EJXAG" xlink:type="simple">41°46'42"N, 20°34'55"E</named-content></named-content>, 28.VII–1.VIII.2011, leg. P. Huemer &amp; G. Tarmann, slide No. OP1420m, BC <named-content xmlns:xlink="http://www.w3.org/1999/xlink" content-type="dwc:institutional_code" xlink:type="simple">TLMF</named-content> Lep 05528 (barcode) (<named-content xmlns:xlink="http://www.w3.org/1999/xlink" content-type="dwc:institutional_code" xlink:type="simple">TLMF</named-content>); 2 males, ditto, but 28.VII.2011 (<named-content xmlns:xlink="http://www.w3.org/1999/xlink" content-type="dwc:institutional_code" xlink:type="simple">TLMF</named-content>);1 male, ditto, but 2115 m, 30+31.VII.2011 (<named-content xmlns:xlink="http://www.w3.org/1999/xlink" content-type="dwc:institutional_code" xlink:type="simple">TLMF</named-content>).</p><p><bold>Bulgaria</bold>. 1 male, Pirin Mts, 1700 m, 15–25.VII.1933, leg. J. Thurner (<named-content xmlns:xlink="http://www.w3.org/1999/xlink" content-type="dwc:institutional_code" xlink:type="simple">HNHM</named-content>).</p><p><bold>Greece</bold>. 1 male, Crete, Palaeochora Umg.1–13.V.1999, leg. J. Wimmer, <named-content xmlns:xlink="http://www.w3.org/1999/xlink" content-type="dwc:institutional_code" xlink:type="simple">TLMF</named-content> Innsbruck Slg. J. Wimmer 2016-019 (<named-content xmlns:xlink="http://www.w3.org/1999/xlink" content-type="dwc:institutional_code" xlink:type="simple">TLMF</named-content>).</p></tp:treatment-sec><tp:treatment-sec sec-type="diagnosis" id="SECID0EZYAG"><title>Diagnosis.</title><p>The two sister species are often confusingly similar externally which has led to the late recognition of their distinctness. There are, however, certain differences in the forewing pattern and the coloration (see Figs <xref ref-type="fig" rid="F1">1</xref>–<xref ref-type="fig" rid="F2">20</xref>) which help in the separation of the two species, although the specific identity of specimens is more safely determined by examination of the genitalia and/or consideration of the barcodes.</p><fig id="F1" position="float" orientation="portrait"><object-id xmlns:xlink="http://www.w3.org/1999/xlink" content-type="doi" xlink:type="simple">10.3897/zookeys.927.51142.figures1-10</object-id><object-id xmlns:xlink="http://www.w3.org/1999/xlink" content-type="arpha" xlink:type="simple">9102A88A-BA70-5395-9EBD-27DE1910661F</object-id><label>Figures 1–10.</label><caption><p><italic><tp:taxon-name><tp:taxon-name-part taxon-name-part-type="genus" reg="Hoplodrina">Hoplodrina</tp:taxon-name-part> <tp:taxon-name-part taxon-name-part-type="species" reg="alsinides">alsinides</tp:taxon-name-part></tp:taxon-name></italic> (Costantini, 1922), adults in dorsal view. <bold>1</bold> Male, Lectotype of <italic><tp:taxon-name><tp:taxon-name-part taxon-name-part-type="genus" reg="Caradrina">Caradrina</tp:taxon-name-part> <tp:taxon-name-part taxon-name-part-type="species" reg="alsinides">alsinides</tp:taxon-name-part></tp:taxon-name></italic>, Italy, Emilia-Romagna, Sestola <bold>2</bold> male, Italy, South Tyrol, Sesvenna Mts. <bold>3</bold> male, Romania, Transylvania, slide No.: RL12119 <bold>4</bold> male, Italy, South Tyrol, Sesvenna Mts. <bold>5</bold> male, Austria <bold>6</bold> male, Austria, Carinthia, slide No.: OP1415, BC <named-content xmlns:xlink="http://www.w3.org/1999/xlink" content-type="dwc:institutional_code" xlink:type="simple">TLMF</named-content> Lep 02471 <bold>7</bold> male, Italy, South Tyrol, slide No.: RL10288, BC <named-content xmlns:xlink="http://www.w3.org/1999/xlink" content-type="dwc:institutional_code" xlink:type="simple">TLMF</named-content> Lep 04569 <bold>8</bold> male, Austria, Carinthia <bold>9</bold> female, BC <named-content xmlns:xlink="http://www.w3.org/1999/xlink" content-type="dwc:institutional_code" xlink:type="simple">TLMF</named-content> Lep 04568 <bold>10</bold> emale, Italy, South Tyrol, Sesvenna Mts.</p></caption><graphic xmlns:xlink="http://www.w3.org/1999/xlink" xlink:href="zookeys-927-075-g001.jpg" position="float" orientation="portrait" xlink:type="simple" id="oo_400856.jpg"><uri content-type="original_file" xlink:type="simple">https://binary.pensoft.net/fig/400856</uri></graphic></fig><fig id="F2" position="float" orientation="portrait"><object-id xmlns:xlink="http://www.w3.org/1999/xlink" content-type="doi" xlink:type="simple">10.3897/zookeys.927.51142.figure11-20</object-id><object-id xmlns:xlink="http://www.w3.org/1999/xlink" content-type="arpha" xlink:type="simple">CE2CF021-C84C-5A69-A401-3CF29A8D4A66</object-id><label>Figure 11–20.</label><caption><p><italic><tp:taxon-name><tp:taxon-name-part taxon-name-part-type="genus" reg="Hoplodrina">Hoplodrina</tp:taxon-name-part> <tp:taxon-name-part taxon-name-part-type="species" reg="octogenaria">octogenaria</tp:taxon-name-part></tp:taxon-name></italic> (Goeze, 1781), adults in dorsal view. <bold>11</bold> Neotype male, Germany, Bayern <bold>12</bold> male, Austria, Carinthia <bold>13</bold> male, Italy, South Tyrol, Sesvenna Mts. <bold>14</bold> male, Italy, South Tyrol, Sesvenna Mts. <bold>15</bold> male, Hungary, Vas County <bold>16</bold> female, Hungary, Pest County <bold>17</bold> female, Austria, Wien <bold>18</bold> female, Hungary, Pest County <bold>19</bold> female, Austria, Burgenland <bold>20</bold> female, Austria, Wien.</p></caption><graphic xmlns:xlink="http://www.w3.org/1999/xlink" xlink:href="zookeys-927-075-g002.jpg" position="float" orientation="portrait" xlink:type="simple" id="oo_400857.jpg"><uri content-type="original_file" xlink:type="simple">https://binary.pensoft.net/fig/400857</uri></graphic></fig><p><italic><tp:taxon-name><tp:taxon-name-part taxon-name-part-type="genus" reg="Hoplodrina">Hoplodrina</tp:taxon-name-part> <tp:taxon-name-part taxon-name-part-type="species" reg="alsinides">alsinides</tp:taxon-name-part></tp:taxon-name></italic> can be characterised, compared with <italic><tp:taxon-name><tp:taxon-name-part taxon-name-part-type="genus" reg="Hoplodrina">H.</tp:taxon-name-part> <tp:taxon-name-part taxon-name-part-type="species" reg="octogenaria">octogenaria</tp:taxon-name-part></tp:taxon-name></italic>, by its somewhat narrower and slightly more pointed forewings with smoother scaling and a finer sheen; less sinuous crenate antemedial line usually followed by a fine olive-grey or olive-brown suffusion which often extends to the entire basal area; more diffuse and weaker median fascia and less sharply marked, usually less crenate postmedial line. It is worth noting that certain <italic><tp:taxon-name><tp:taxon-name-part taxon-name-part-type="genus" reg="Hoplodrina">H.</tp:taxon-name-part> <tp:taxon-name-part taxon-name-part-type="species" reg="alsinides">alsinides</tp:taxon-name-part></tp:taxon-name></italic> specimens have darkened basal and marginal areas and a paler median field, this “trizonal” forewing coloration is typical only of the new species.</p><p>The male genitalia of <italic><tp:taxon-name><tp:taxon-name-part taxon-name-part-type="genus" reg="Hoplodrina">H.</tp:taxon-name-part> <tp:taxon-name-part taxon-name-part-type="species" reg="alsinides">alsinides</tp:taxon-name-part></tp:taxon-name></italic> (Figs <xref ref-type="fig" rid="F3">21</xref>, <xref ref-type="fig" rid="F3">22</xref>) can be best distinguished from those of <italic><tp:taxon-name><tp:taxon-name-part taxon-name-part-type="genus" reg="Hoplodrina">H.</tp:taxon-name-part> <tp:taxon-name-part taxon-name-part-type="species" reg="octogenaria">octogenaria</tp:taxon-name-part></tp:taxon-name></italic> (Figs <xref ref-type="fig" rid="F4">23</xref>, <xref ref-type="fig" rid="F4">24</xref>) by features of the vesica though the clasping apparatus also show diagnostic characteristics. The subbasal ventral diverticulum in the vesica of the new species is elongate-subconical, more elongate and narrower than in <italic><tp:taxon-name><tp:taxon-name-part taxon-name-part-type="genus" reg="Hoplodrina">H.</tp:taxon-name-part> <tp:taxon-name-part taxon-name-part-type="species" reg="octogenaria">octogenaria</tp:taxon-name-part></tp:taxon-name></italic> and provided with three distinctly arranged groups of spiniform cornuti. This part of the vesica is shorter and broader and rather globular in <italic><tp:taxon-name><tp:taxon-name-part taxon-name-part-type="genus" reg="Hoplodrina">H.</tp:taxon-name-part> <tp:taxon-name-part taxon-name-part-type="species" reg="octogenaria">octogenaria</tp:taxon-name-part></tp:taxon-name></italic> and provided with two longer groups of cornuti arranged in an oblique T-shaped structure. In the clasping apparatus, <italic><tp:taxon-name><tp:taxon-name-part taxon-name-part-type="genus" reg="Hoplodrina">H.</tp:taxon-name-part> <tp:taxon-name-part taxon-name-part-type="species" reg="alsinides">alsinides</tp:taxon-name-part></tp:taxon-name></italic> has, in comparison with <italic><tp:taxon-name><tp:taxon-name-part taxon-name-part-type="genus" reg="Hoplodrina">H.</tp:taxon-name-part> <tp:taxon-name-part taxon-name-part-type="species" reg="octogenaria">octogenaria</tp:taxon-name-part></tp:taxon-name></italic>, proportionally shorter valvae with a stronger constriction below the cucullus, shorter and somewhat straighter (usually less arched) ampulla and a distinctly narrower subdeltoid juxta with a narrower basal section and more evenly tapering medial and distal parts.</p><fig id="F3" position="float" orientation="portrait"><object-id xmlns:xlink="http://www.w3.org/1999/xlink" content-type="doi" xlink:type="simple">10.3897/zookeys.927.51142.figures21-22</object-id><object-id xmlns:xlink="http://www.w3.org/1999/xlink" content-type="arpha" xlink:type="simple">75044186-D759-5FBB-AFFE-FC0D12F1EA8A</object-id><label>Figures 21, 22.</label><caption><p><italic><tp:taxon-name><tp:taxon-name-part taxon-name-part-type="genus" reg="Hoplodrina">Hoplodrina</tp:taxon-name-part> <tp:taxon-name-part taxon-name-part-type="species" reg="alsinides">alsinides</tp:taxon-name-part></tp:taxon-name></italic> (Costantini, 1922), male genitalia. <bold>21A, B</bold> Austria, Carinthia, slide No.: RL10289 <bold>22A, B</bold> North Macedonia, slide No.: OP1419.</p></caption><graphic xmlns:xlink="http://www.w3.org/1999/xlink" xlink:href="zookeys-927-075-g003.jpg" position="float" orientation="portrait" xlink:type="simple" id="oo_400858.jpg"><uri content-type="original_file" xlink:type="simple">https://binary.pensoft.net/fig/400858</uri></graphic></fig><fig id="F4" position="float" orientation="portrait"><object-id xmlns:xlink="http://www.w3.org/1999/xlink" content-type="doi" xlink:type="simple">10.3897/zookeys.927.51142.figures23-24</object-id><object-id xmlns:xlink="http://www.w3.org/1999/xlink" content-type="arpha" xlink:type="simple">7B40FC64-0C24-5D30-AF38-E8C02795C27D</object-id><label>Figures 23, 24.</label><caption><p><italic><tp:taxon-name><tp:taxon-name-part taxon-name-part-type="genus" reg="Hoplodrina">Hoplodrina</tp:taxon-name-part> <tp:taxon-name-part taxon-name-part-type="species" reg="octogenaria">octogenaria</tp:taxon-name-part></tp:taxon-name></italic> (Goeze, 1781), male genitalia. <bold>23A, B</bold> Austria, North Tyrol, slide No.: OP1407 <bold>24A, B</bold> Italy, South Tyrol, slide No.: OP1412.</p></caption><graphic xmlns:xlink="http://www.w3.org/1999/xlink" xlink:href="zookeys-927-075-g004.jpg" position="float" orientation="portrait" xlink:type="simple" id="oo_400859.jpg"><uri content-type="original_file" xlink:type="simple">https://binary.pensoft.net/fig/400859</uri></graphic></fig><p>In the female genitalia, the antrum of <italic><tp:taxon-name><tp:taxon-name-part taxon-name-part-type="genus" reg="Hoplodrina">H.</tp:taxon-name-part> <tp:taxon-name-part taxon-name-part-type="species" reg="alsinides">alsinides</tp:taxon-name-part></tp:taxon-name></italic> (Figs <xref ref-type="fig" rid="F5">25</xref>, <xref ref-type="fig" rid="F5">26</xref>) is more quadrangular than in <italic><tp:taxon-name><tp:taxon-name-part taxon-name-part-type="genus" reg="Hoplodrina">H.</tp:taxon-name-part> <tp:taxon-name-part taxon-name-part-type="species" reg="octogenaria">octogenaria</tp:taxon-name-part></tp:taxon-name></italic> (Figs <xref ref-type="fig" rid="F5">27</xref>, <xref ref-type="fig" rid="F5">28</xref>) with rather straight lateral sides and a less dilate anterior (proximal) part, the anterior (proximal) two-thirds of the ductus bursae and the lateral appendage of the corpus bursae located opposite the appendix bursae is narrower and the corpus bursae is smaller than in its sister species. The sclerotized distal half of the last sternite is distinctly rounded triangular in the new species, being distinctly narrower, more triangular than in <italic><tp:taxon-name><tp:taxon-name-part taxon-name-part-type="genus" reg="Hoplodrina">H.</tp:taxon-name-part> <tp:taxon-name-part taxon-name-part-type="species" reg="octogenaria">octogenaria</tp:taxon-name-part></tp:taxon-name></italic> which has a broader, more trapezoidal sclerotization.</p><fig id="F5" position="float" orientation="portrait"><object-id xmlns:xlink="http://www.w3.org/1999/xlink" content-type="doi" xlink:type="simple">10.3897/zookeys.927.51142.figures25-28</object-id><object-id xmlns:xlink="http://www.w3.org/1999/xlink" content-type="arpha" xlink:type="simple">52A8C7A8-974D-5718-95A1-9657AAC1F124</object-id><label>Figures 25–28.</label><caption><p><italic><tp:taxon-name><tp:taxon-name-part taxon-name-part-type="genus" reg="Hoplodrina">Hoplodrina</tp:taxon-name-part></tp:taxon-name></italic> spp., female genitalia. <bold>25</bold><italic><tp:taxon-name><tp:taxon-name-part taxon-name-part-type="genus" reg="Hoplodrina">Hoplodrina</tp:taxon-name-part> <tp:taxon-name-part taxon-name-part-type="species" reg="alsinides">alsinides</tp:taxon-name-part></tp:taxon-name></italic> (Costantini, 1922), Paratype, Italy, slide No.: OP1414 <bold>26</bold><italic><tp:taxon-name><tp:taxon-name-part taxon-name-part-type="genus" reg="Hoplodrina">Hoplodrina</tp:taxon-name-part> <tp:taxon-name-part taxon-name-part-type="species" reg="alsinides">alsinides</tp:taxon-name-part></tp:taxon-name></italic> (Costantini, 1922), Austria, East Tyrol, slide No.: OP1416 <bold>27</bold><italic><tp:taxon-name><tp:taxon-name-part taxon-name-part-type="genus" reg="Hoplodrina">Hoplodrina</tp:taxon-name-part> <tp:taxon-name-part taxon-name-part-type="species" reg="octogenaria">octogenaria</tp:taxon-name-part></tp:taxon-name></italic> (Goeze, 1781), Austria, North Tyrol, slide No.: OP1409 <bold>28</bold><italic><tp:taxon-name><tp:taxon-name-part taxon-name-part-type="genus" reg="Hoplodrina">Hoplodrina</tp:taxon-name-part> <tp:taxon-name-part taxon-name-part-type="species" reg="octogenaria">octogenaria</tp:taxon-name-part></tp:taxon-name></italic> (Goeze, 1781), North Macedonia, slide No.: OP1410.</p></caption><graphic xmlns:xlink="http://www.w3.org/1999/xlink" xlink:href="zookeys-927-075-g005.jpg" position="float" orientation="portrait" xlink:type="simple" id="oo_400860.jpg"><uri content-type="original_file" xlink:type="simple">https://binary.pensoft.net/fig/400860</uri></graphic></fig></tp:treatment-sec><tp:treatment-sec sec-type="description" id="SECID0EDGBG"><title>Re-description.</title><p>Wingspan 27–34 mm. Sexes generally similar though the females are somewhat smaller and more narrow-winged than the males and there are slight differences also in the thickness of the antennae.</p><p><bold><italic>Head.</italic></bold> Unicolorous brown; palpi short, upturned with short third segment, sides darker brown, often greyish; frons smooth, slightly prominent, covered with long hair-scales; antennae of both sexes filiform, those of males somewhat thicker, with longer fasciculate cilia.</p><p><bold><italic>Thorax.</italic></bold> Usually various shades of unicolorous brown, from pale ochreous brown to deep hazel-brown mixed with whitish hair-scales; collar large, unicolorous; tegulae rather narrow; pro- and metathoracic tufts large. Legs with long brown femoral fringes.</p><p><bold><italic>Forewing.</italic></bold> Elongate-triangular, with finely pointed apex; ground colour matching the thorax, variable from pale ochreous brown to hazel-brown, basal and marginal areas often somewhat (or more) darker than median area; subbasal line rudimentary, dark grey; antemedial line oblique, slightly sinuous, dark grey, edged with a variably broad darker brownish or brown-grey zone on inner side; median fascia darker grey-brown, often diffuse or indistinct; postmedial line also less sharply marked, sinuous, with fine dark grey spots and streaks on veins; subterminal line pale ochreous brown, more or less straight, edged darker brown on inner side; terminal line narrow, ochreous white, marked by variably strong blackish grey dots or triangles between veins; fringes as ground colour, usually with poorly visible ochreous brown streaks at veins; orbicular stigma small, rounded or flattened, reniform stigma usually narrowly bean-shaped, both stigmata darker brown than ground colour, outlined ochreous brown; claviform stigma absent.</p><p><bold><italic>Hindwing.</italic></bold> Evenly rounded, apex and tornus with minute peaks only; ground colour whitish ochre, strongly suffused dark ochreous brown to grey-brown; marginal area relatively wide, darker than other parts of wing, widest at apex and tapering towards tornal angle; transverse line absent; discal spot clearly visible but diffuse, darker brown, rounded or slightly streak-like; veins and terminal line darker brown; fringes ochreous brown with darker inner line.</p><p><bold><italic>Abdomen.</italic></bold> Male abdomen long and slender, similar in colour to that of thorax, dorsum sometimes slightly paler, especially on segments A<sub>1</sub> and A<sub>2</sub>; dorsal crest absent; lateral fringes and anal tuft well-developed. Female abdomen shorter and thicker, with shorter and smoother pubescence on dorsal surface; lateral fringes reduced or very short; final segment elongate, darker in colour.</p><p><bold><italic>Male genitalia.</italic></bold> Clasping apparatus sclerotized, relatively large. Uncus strong, curved and apically acute; tegumen broad and rather short, with well-developed, rounded and densely hairy penicular lobes; juxta narrow, subdeltoid with evenly tapering dorsal and moderately wide basal (ventral) parts; vinculum sclerotized, broadly V-shaped. Valvae symmetrical, elongate and almost evenly wide, slightly constricted below cucullus; sacculus sclerotized, long, clavus with stronger sclerotized and wrinkled setose surface; harpe (clasper) flattened, its basal part bar-like, more or less straight, apical (distal) part dilated, flattened; ampulla relatively short, thin, digitiform, straight or slightly curved; cucullus long, more or less helmet-like with acute apex, well-developed, long corona and small, triangular antero-ventral lobe. Phallus medium-long, strong, thick and arcuate, with broader, proximally evenly rounded coecum; ventral carinal plate sclerotized, long, beak-shaped, with eversible, long carinal extension. Vesica broadly tubular, everted forward, producing large, subconical subbasal diverticulum provided with three distinct groups of long spiniform cornuti; main tube of vesica bent ventrad from base of subbasal diverticulum and somewhat recurved dorsally; most of main tube densely covered with short and medium-long, strong, spiniform cornuti, its basal section with short, tubular diverticulum terminating in a bundle of fine spinules; terminal diverticulum large, subconical, membranous, without cornuti.</p><p><bold><italic>Female genitalia.</italic></bold> Ovipositor medium-long, conical, papillae anales elongate, apically finely rounded, sparsely setose with long sensory setae; both pairs of gonapophyses narrow, long; antrum quadrangular, flattened and sclerotized, its lateral edges more or less straight; posterior margin with shallow, arcuate cleft; ductus bursae medium-long, its posterior (distal) part somewhat broader than antrum, with rounded and sclerotized lateral lobe at right side; anterior (proximal) section of ductus bursae distinctly narrower, flattened and partly sclerotized; appendix bursae large, elliptical, partly twisted and heavily sclerotized; corpus bursae discoid-globular, membranous, wrinkled, with subconical gelatinous appendage at junction of ductus bursae and with a diffuse, irregularly rounded signum patch.</p><p><bold><italic>Last abdominal segment.</italic></bold> Tergite VIII very broad, quadrangular, with rounded trapezoidal, homogeneous sclerotization; sternite VIII much smaller, rounded triangular with subconical sclerotized posterior half with heavily sclerotized apical section.</p></tp:treatment-sec><tp:treatment-sec sec-type="Bionomics" id="SECID0EEIBG"><title>Bionomics.</title><p>The species inhabits dry and warm, open or lightly wooded mixed forests, rocky slopes, also in open upper forest regions or even in the timberline; between altitudes of ca 1000–2200 m, according to the confirmed records. Univoltine summer species, the moths are on the wing in July and August. The early stages and the foodplant are considered to be unknown due to the uncertainty of the identification of the reared adults. As the two sister species can be found at the same site, their bionomics is presumed to be at least partly similar.</p></tp:treatment-sec><tp:treatment-sec sec-type="distribution" id="SECID0EJIBG"><title>Distribution.</title><p>From our proved molecular data (Fig. <xref ref-type="fig" rid="F6">29</xref>) and morphologically verified specimens, <italic><tp:taxon-name><tp:taxon-name-part taxon-name-part-type="genus" reg="Hoplodrina">H.</tp:taxon-name-part> <tp:taxon-name-part taxon-name-part-type="species" reg="alsinides">alsinides</tp:taxon-name-part></tp:taxon-name></italic> is widely distributed in southern Central Europe and the Mediterranean, ranging from southern Greece (Crete) across the Balkan Peninsula to the southern part of the Alps and the north-eastern part of the Iberian Peninsula (Spain: Aragon). It furthermore occurs on the Italian Peninsula, ranging from South Tyrol in the North to Calabria in the South and probably in most of the country. Further records are from the French Alps and Pyrenees, and from southern and eastern Austria. On some occasions the species has been found to be sympatric with <italic><tp:taxon-name><tp:taxon-name-part taxon-name-part-type="genus" reg="Hoplodrina">H.</tp:taxon-name-part> <tp:taxon-name-part taxon-name-part-type="species" reg="octogenaria">octogenaria</tp:taxon-name-part></tp:taxon-name></italic>. The latter species generally has a much wider distribution with numerous confirmed records in large parts of central and northern Europe, extending to northern Spain and the British Isles in the West and Finland in the North-East, but also present in the mountain parts of the Mediterranean, e.g., southern Italy (Calabria) and Macedonia.</p><fig id="F6" position="float" orientation="portrait"><object-id xmlns:xlink="http://www.w3.org/1999/xlink" content-type="doi" xlink:type="simple">10.3897/zookeys.927.51142.figure29</object-id><object-id xmlns:xlink="http://www.w3.org/1999/xlink" content-type="arpha" xlink:type="simple">EDBEA42F-197C-54B3-9F82-36BFD5E7A2E0</object-id><label>Figure 29.</label><caption><p>The distribution of <italic><tp:taxon-name><tp:taxon-name-part taxon-name-part-type="genus" reg="Hoplodrina">H.</tp:taxon-name-part> <tp:taxon-name-part taxon-name-part-type="species" reg="alsinides">alsinides</tp:taxon-name-part></tp:taxon-name></italic> (Cost antini, 1922) and <italic><tp:taxon-name><tp:taxon-name-part taxon-name-part-type="genus" reg="Hoplodrina">H.</tp:taxon-name-part> <tp:taxon-name-part taxon-name-part-type="species" reg="octogenaria">octogenaria</tp:taxon-name-part></tp:taxon-name></italic> (Goeze, 1781) from successfully sequenced specimens. Map created with SimpleMappr (<ext-link xmlns:xlink="http://www.w3.org/1999/xlink" xlink:type="simple" ext-link-type="uri" xlink:href="http://www.simplemappr.net">http://www.simplemappr.net</ext-link>).</p></caption><graphic xmlns:xlink="http://www.w3.org/1999/xlink" xlink:href="zookeys-927-075-g006.jpg" position="float" orientation="portrait" xlink:type="simple" id="oo_400861.jpg"><uri content-type="original_file" xlink:type="simple">https://binary.pensoft.net/fig/400861</uri></graphic></fig></tp:treatment-sec></tp:taxon-treatment>
